# Supplementary material for: Molecular Genetics of Conjunctival Melanoma and Prognostic Value of TERT Promoter Mutation Analysis
Source: Int J Mol Sci. 2021 May 28;22(11):5784. doi: 10.3390/ijms22115784 (PMC8198138; doi:10.3390/ijms22115784)
Supplement: Supplementary file 1 [file ijms-22-05784-s001.zip]

Archive with 1 entries (1 files):
- ijms-1219237-supplementary.pdf
